# Supplementary material for: DoDELLA-GAI2 Integrates Gibberellin and Ethylene Signaling to Regulate Chinese Yam (Dioscorea opposita) Tuber Development
Source: Biology (Basel). 2025 May 30;14(6):635. doi: 10.3390/biology14060635 (PMC12189092; doi:10.3390/biology14060635)
Supplement: Supplementary file 1 [file biology-14-00635-s001.zip]

Archive with 1 entries (1 files):
- biology-3607348-supplementary.pdf
